# Supplementary material for: Reconsidering Placebo Effects in Neuromodulation for Parkinson’s Disease: Lessons for Clinical Trials and Therapeutic Translation
Source: Biomedicines. 2026 Feb 27;14(3):532. doi: 10.3390/biomedicines14030532 (PMC13024062; doi:10.3390/biomedicines14030532)
Supplement: Supplementary file 1 [file biomedicines-14-00532-s001.zip]

Archive with 2 entries (2 files):
- File S1. PRISMA_checklist.pdf
- Supplementary Material.pdf
